# Supplementary material for: mRNA Vaccines Enhance Neutralizing Immunity against SARS-CoV-2 Variants in Convalescent and ChAdOx1-Primed Subjects
Source: Vaccines (Basel). 2021 Aug 18;9(8):918. doi: 10.3390/vaccines9080918 (PMC8402682; doi:10.3390/vaccines9080918)
Supplement: Supplementary file 1 [file vaccines-09-00918-s001.zip]

Archive with 1 entries (1 files):
- vaccines-1314960-supplementary.pdf
